# Supplementary material for: Correction: ENSO, Nest Predation Risk, Food Abundance, and Male Status Fail to Explain Annual Variations in the Apparent Survival Rate of a Migratory Songbird
Source: PLoS One. 2015 Mar 26;10(3):e0122941. doi: 10.1371/journal.pone.0122941 (PMC4374869; doi:10.1371/journal.pone.0122941)
Supplement: S3 Table — (NT—controls, T—treated plots; ASY—after-second year, SY—second year) (XLSX) [file pone.0122941.s003.xlsx]

## Sheet: Sheet1
Table S3. Ovenbird individuals history between 2006 to 2014 in Black Brook District, New Brunswick. (NT - controls, T - treated plots; ASY - after-second year, SY - second year)
Site	Treatment	Individual ID	Individual history	Age at capture
Alex Brook Nord	NT	ww-gs	111111110	ASY
Alex Brook Nord	NT	sb-yy	111111100	SY
Alex Brook Nord	NT	sf-rf	111110000	ASY
Alex Brook Nord	NT	fs-ww	111100000	ASY
Alex Brook Nord	NT	sg-wo	111100000	SY
Alex Brook Nord	NT	sp-mm	111000000	SY
Alex Brook Nord	NT	yy-gs	110000100	SY
Alex Brook Nord	NT	sf-bb	110000000	ASY
Alex Brook Nord	NT	sw-oo	110000000	ASY
Alex Brook Nord	NT	ps-gy	100010000	ASY
Alex Brook Nord	NT	sb-pw	100000000	ASY
Alex Brook Nord	NT	sf-oy	100000000	ASY
Alex Brook Nord	NT	sg-ym	100000000	ASY
Alex Brook Nord	NT	sp-yw	100000000	ASY
Alex Brook Nord	NT	bs-or	100000000	SY
Alex Brook Nord	NT	sg-ff	100000000	SY
Alex Brook Nord	NT	so-yf	011101100	ASY
Alex Brook Nord	NT	sr-mp	011100000	SY
Alex Brook Nord	NT	ws-wb	011100000	SY
Alex Brook Nord	NT	sb-rb	010000000	ASY
Alex Brook Nord	NT	sf-gw	010000000	ASY
Alex Brook Nord	NT	so-oy	010000000	ASY
Alex Brook Nord	NT	ys-fm	010000000	ASY
Alex Brook Nord	NT	fs-fm	001111000	ASY
Alex Brook Nord	NT	sy-ro	001100000	ASY
Alex Brook Nord	NT	sb-bm	001000000	ASY
Alex Brook Nord	NT	ms-bb	001000000	SY
Alex Brook Nord	NT	ps-wr	001000000	SY
Alex Brook Nord	NT	ys-mr	000111110	SY
Alex Brook Nord	NT	os-oy	000111100	SY
Alex Brook Nord	NT	ms-yg	000100000	SY
Alex Brook Nord	NT	ps-my	000100000	SY
Alex Brook Nord	NT	ws-rg	000100000	SY
Alex Brook Nord	NT	sg-mf	000011100	SY
Alex Brook Nord	NT	sp-br	000011000	SY
Alex Brook Nord	NT	sy-wy	000011000	SY
Alex Brook Nord	NT	sm-wm	000011000	ASY
Alex Brook Nord	NT	sw-ry	000010000	SY
Alex Brook Nord	NT	ys-gg	000010000	SY
Alex Brook Nord	NT	sr-gr	000010000	ASY
Alex Brook Nord	NT	rs-yo	000001100	SY
Alex Brook Nord	NT	sm-rr	000001100	ASY
Alex Brook Nord	NT	bs-wf	000001000	SY
Alex Brook Nord	NT	fs-bw	000000111	SY
Alex Brook Nord	NT	slb-fw	000000111	ASY
Alex Brook Nord	NT	ms-op	000000110	SY
Alex Brook Nord	NT	os-pp	000000110	ASY
Alex Brook Nord	NT	ps-rp	000000110	ASY
Alex Brook Nord	NT	sbk-wbk	000000110	ASY
Alex Brook Nord	NT	sp-pw	000000110	ASY
Alex Brook Nord	NT	bs-mb	000000100	ASY
Alex Brook Nord	NT	gys-fb	000000100	ASY
Alex Brook Nord	NT	rs-gylb	000000100	ASY
Alex Brook Nord	NT	sdb-rbk	000000100	ASY
Alex Brook Nord	NT	so-lbm	000000100	ASY
Alex Brook Nord	NT	ys-gyb	000000100	ASY
Alex Brook Nord	NT	gs-wr	000000100	SY
Alex Brook Nord	NT	gys-wy	000000100	SY
Alex Brook Nord	NT	sy-yf	000000100	SY
Alex Brook Sud	T	sf-yw	111110000	SY
Alex Brook Sud	T	os-oo	111100000	ASY
Alex Brook Sud	T	sb-wr	111100000	ASY
Alex Brook Sud	T	sm-mp	111100000	ASY
Alex Brook Sud	T	ws-gf	111100000	ASY
Alex Brook Sud	T	sr-rr	111000000	SY
Alex Brook Sud	T	ws-or	110101000	ASY
Alex Brook Sud	T	ys-ff	110100000	ASY
Alex Brook Sud	T	sb-my	110000000	ASY
Alex Brook Sud	T	sf-oo	101101000	SY
Alex Brook Sud	T	sg-wg	101000000	ASY
Alex Brook Sud	T	sp-fp	100000000	ASY
Alex Brook Sud	T	ws-bb	100000000	ASY
Alex Brook Sud	T	sr-pm	100000000	SY
Alex Brook Sud	T	sr-ww	100000000	SY
Alex Brook Sud	T	sb-by	011100000	SY
Alex Brook Sud	T	so-yy	011000000	SY
Alex Brook Sud	T	ys-wm	011000000	SY
Alex Brook Sud	T	ms-ro	001110000	SY
Alex Brook Sud	T	gs-ym	001100000	SY
Alex Brook Sud	T	sw-bw	001100000	SY
Alex Brook Sud	T	bs-pp	000110011	SY
Alex Brook Sud	T	sr-fb	000110000	ASY
Alex Brook Sud	T	sy-dbp	000100000	SY
Alex Brook Sud	T	ws-rb	000100000	SY
Alex Brook Sud	T	sf-yo	000011111	SY
Alex Brook Sud	T	gs-yg	000011100	SY
Alex Brook Sud	T	ws-wp	000011001	ASY
Alex Brook Sud	T	gs-gb	000011000	ASY
Alex Brook Sud	T	ps-fm	000011000	ASY
Alex Brook Sud	T	ps-pm	000011000	ASY
Alex Brook Sud	T	m-gr	000010111	ASY
Alex Brook Sud	T	sm-yr	000010101	SY
Alex Brook Sud	T	ys-pf	000010010	SY
Alex Brook Sud	T	sw-mm	000010000	SY
Alex Brook Sud	T	rs-br	000001110	SY
Alex Brook Sud	T	sw-yf	000001100	SY
Alex Brook Sud	T	os-mo	000001100	ASY
Alex Brook Sud	T	sg-gg	000001011	SY
Alex Brook Sud	T	ms-fw	000001000	SY
Alex Brook Sud	T	bs-rg	000001000	ASY
Alex Brook Sud	T	dbs-fbk	000000111	SY
Alex Brook Sud	T	sb-lby	000000111	SY
Alex Brook Sud	T	sp-gw	000000111	ASY
Alex Brook Sud	T	y--rw	000000111	ASY
Alex Brook Sud	T	ms-plb	000000110	ASY
Alex Brook Sud	T	so-pg	000000110	ASY
Alex Brook Sud	T	sm-rp	000000100	ASY
Cedar Brook Nord	T	sf-yr	111111100	ASY
Cedar Brook Nord	T	bs-yy	111111000	ASY
Cedar Brook Nord	T	rs-wp	111000000	ASY
Cedar Brook Nord	T	fm-fs	110000000	ASY
Cedar Brook Nord	T	sb-ro	110000000	ASY
Cedar Brook Nord	T	sb-ww	110000000	ASY
Cedar Brook Nord	T	sm-og	110000000	ASY
Cedar Brook Nord	T	ys-oo	110000000	ASY
Cedar Brook Nord	T	sg-rr	101100000	ASY
Cedar Brook Nord	T	gs-mo	100000000	ASY
Cedar Brook Nord	T	ps-ry	100000000	ASY
Cedar Brook Nord	T	ws-ob	100000000	ASY
Cedar Brook Nord	T	so-wf	011000000	SY
Cedar Brook Nord	T	ws-my	010000001	SY
Cedar Brook Nord	T	sf-wm	001111010	ASY
Cedar Brook Nord	T	gs-gr	001111000	SY
Cedar Brook Nord	T	sy-oy	001110000	ASY
Cedar Brook Nord	T	sw-rw	001000000	SY
Cedar Brook Nord	T	fs-ff	000111110	SY
Cedar Brook Nord	T	sm-mw	000111000	SY
Cedar Brook Nord	T	sw-mm	000111000	SY
Cedar Brook Nord	T	os-pf	000110000	SY
Cedar Brook Nord	T	sp-pp	000100000	SY
Cedar Brook Nord	T	sy-yg	000100000	SY
Cedar Brook Nord	T	ws-wg	000011111	ASY
Cedar Brook Nord	T	sm-mr	000011100	SY
Cedar Brook Nord	T	sp-or	000011000	ASY
Cedar Brook Nord	T	os-wg	000001110	ASY
Cedar Brook Nord	T	ys-lblb	000001000	ASY
Cedar Brook Nord	T	ps-pw	000000111	ASY
Cedar Brook Nord	T	sy-mgy	000000110	ASY
Cedar Brook Nord	T	rs-om	000000100	ASY
Cedar Brook Sud	NT	sf-wo	111111110	ASY
Cedar Brook Sud	NT	gs-ff	111111100	ASY
Cedar Brook Sud	NT	sg-ww	111111010	SY
Cedar Brook Sud	NT	fs-rw	111110000	ASY
Cedar Brook Sud	NT	sb-gy	111110000	ASY
Cedar Brook Sud	NT	sr-fy	111100000	ASY
Cedar Brook Sud	NT	ws-yy	110111110	SY
Cedar Brook Sud	NT	ps-yr	110000000	ASY
Cedar Brook Sud	NT	rs-mo	110000000	SY
Cedar Brook Sud	NT	so-rdb	110000000	ASY
Cedar Brook Sud	NT	bs-om	101000000	ASY
Cedar Brook Sud	NT	ys-mm	100100000	ASY
Cedar Brook Sud	NT	sm-mm	100000000	SY
Cedar Brook Sud	NT	ws-wf	011111110	SY
Cedar Brook Sud	NT	so-yw	011111000	ASY
Cedar Brook Sud	NT	sp-gg	011100000	ASY
Cedar Brook Sud	NT	sb-ry	011100000	SY
Cedar Brook Sud	NT	ws-br	011000000	ASY
Cedar Brook Sud	NT	ys-oy	011000000	SY
Cedar Brook Sud	NT	so-br	010000000	ASY
Cedar Brook Sud	NT	ps-fp	001110000	ASY
Cedar Brook Sud	NT	ms-bw	001100000	SY
Cedar Brook Sud	NT	sy-fm	001100000	SY
Cedar Brook Sud	NT	bs-my	001000010	SY
Cedar Brook Sud	NT	sr-rb	000111010	ASY
Cedar Brook Sud	NT	wb-sy	000111000	ASY
Cedar Brook Sud	NT	so-ro	000110000	SY
Cedar Brook Sud	NT	sw-pp	000110000	SY
Cedar Brook Sud	NT	rs-wy	000010000	SY
Cedar Brook Sud	NT	os-yo	000010000	ASY
Cedar Brook Sud	NT	bs-lbf	000001100	SY
Cedar Brook Sud	NT	os-by	000001100	SY
Cedar Brook Sud	NT	gs-gm	000001010	ASY
Cedar Brook Sud	NT	sf-rg	000001000	SY
Cedar Brook Sud	NT	sf-mf	000001000	ASY
Cedar Brook Sud	NT	bs-bo	000000111	ASY
Cedar Brook Sud	NT	ms-oo	000000111	ASY
Cedar Brook Sud	NT	bks-mgr	000000110	ASY
E6	T	bs-fw	111100000	SY
E6	T	fs-rf	111000000	ASY
E6	T	gs-ww	111000000	SY
E6	T	rs-or	111000000	SY
E6	T	sb-oy	110000100	ASY
E6	T	gg-rs	110000000	ASY
E6	T	ys-bm	110000000	ASY
E6	T	ps-bo	110000000	SY
E6	T	os-yy	101111100	ASY
E6	T	fs-yb	100000000	ASY
E6	T	ps-gg	100000000	ASY
E6	T	ws-bp	100000000	SY
E6	T	sr-gw	011110000	SY
E6	T	ys-yo	010000000	SY
E6	T	sw-rr	001111000	SY
E6	T	fs-pm	001100000	SY
E6	T	ms-br	001000000	SY
E6	T	ms-mm	000111100	SY
E6	T	os-om	000111000	ASY
E6	T	rs-yf	000111000	SY
E6	T	sf-ow	000100000	SY
E6	T	so-fg	000100000	ASY
E6	T	sp-ry	000011111	ASY
E6	T	sy-rb	000010100	ASY
E6	T	sm-ff	000010000	SY
E6	T	ws-wf	000010000	SY
E6	T	bs-bw	000010000	ASY
E6	T	fs-wy	000010000	ASY
E6	T	ws-fr	000010000	ASY
E6	T	gs-yw	000001110	SY
E6	T	rlb-sy	000001110	SY
E6	T	so-rp	000001110	ASY
E6	T	mgs-yy	000001100	SY
E6	T	so-mdb	000001100	SY
E6	T	sg-bb	000001100	ASY
E6	T	rs-po	000001000	SY
E6	T	sb-bg	000001000	SY
E6	T	fs-gf	000000111	ASY
E6	T	gs-wg	000000100	ASY
E6	T	os-wr	000000100	ASY
G5	NT	fs-yr	111111100	ASY
G5	NT	ws-yo	111111000	ASY
G5	NT	ps-fw	111100000	SY
G5	NT	sm-og	100000001	SY
G5	NT	ys-bo	100000000	ASY
G5	NT	sr-gm	011111101	SY
G5	NT	ys-gr	011111100	ASY
G5	NT	sb-ff	011111000	SY
G5	NT	sg-wy	011110000	SY
G5	NT	so-wy	010000000	ASY
G5	NT	mm-gs	010000000	SY
G5	NT	fs-mf	001110000	SY
G5	NT	os-po	000111110	SY
G5	NT	sb-oo	000111100	ASY
G5	NT	ws-pm	000111000	ASY
G5	NT	so-rr	000110000	ASY
G5	NT	mgs-mb	000001100	SY
G5	NT	sy-fm	000001100	SY
G5	NT	sy-wb	000001100	ASY
G5	NT	sf-wf	000001001	SY
G5	NT	sf-bkw	000000111	ASY
G5	NT	ps-wp	000000100	ASY
G5	NT	sgy-rlb	000000100	ASY
Harrison	T	sm-ww	111000000	ASY
Harrison	T	sm-ff	111000000	SY
Harrison	T	bs-wp	110000010	ASY
Harrison	T	oo-fs	110000000	ASY
Harrison	T	so-gg	101100000	ASY
Harrison	T	sb-go	100000000	ASY
Harrison	T	ps-yy	100000000	SY
Harrison	T	rs-rw	100000000	SY
Harrison	T	sw-or	001111000	SY
Harrison	T	fs-ym	001101000	ASY
Harrison	T	sy-mw	001100000	ASY
Harrison	T	ps-rg	001000000	SY
Harrison	T	os-mb	000111100	SY
Harrison	T	sw-wf	000100010	SY
Harrison	T	mm-ms	000100000	SY
Harrison	T	sb-bw	000100000	SY
Harrison	T	sr-gy	000100000	SY
Harrison	T	gs-pp	000011111	ASY
Harrison	T	sp-pm	000011110	SY
Harrison	T	rs-mr	000010111	SY
Harrison	T	fs-yw	000010000	SY
Harrison	T	gs-br	000010000	ASY
Harrison	T	sr-yy	000010000	ASY
Harrison	T	bs-bm	000001111	SY
Harrison	T	ms-yo	000001000	SY
Harrison	T	sg-bf	000001000	SY
Harrison	T	ws-pw	000001000	SY
Harrison	T	ys-rb	000001000	SY
Harrison	T	ws-rf	000001000	ASY
Harrison	T	ws-wr	000000111	ASY
Harrison	T	smg-gym	000000110	SY
Harrison	T	dbs-bb	000000100	ASY
Harrison	T	sg-og	000000100	ASY
Perkins	NT	bs-ry	111111100	ASY
Perkins	NT	so-fb	111111100	ASY
Perkins	NT	sp-fo	111111000	ASY
Perkins	NT	gs-bg	111110000	ASY
Perkins	NT	rs-yw	111110000	ASY
Perkins	NT	sr-oo	111100000	ASY
Perkins	NT	ws-mm	111100000	SY
Perkins	NT	sm-ow	111000010	ASY
Perkins	NT	fs-oo	111000000	ASY
Perkins	NT	fs-wr	111000000	ASY
Perkins	NT	mf-ps	110000000	ASY
Perkins	NT	sb-rr	110000000	SY
Perkins	NT	sg-fw	110000000	ASY
Perkins	NT	ys-yy	110000000	SY
Perkins	NT	sr-ym	101110000	ASY
Perkins	NT	sw-bg	101110000	SY
Perkins	NT	ps-wg	100000110	ASY
Perkins	NT	ws-of	011100000	ASY
Perkins	NT	sr-fg	011100000	SY
Perkins	NT	ys-fw	011000000	SY
Perkins	NT	ys-wb	010000000	ASY
Perkins	NT	so-bp	010000000	SY
Perkins	NT	ms-yf-	001111000	SY
Perkins	NT	fs-br	001100000	ASY
Perkins	NT	ps-yo	001000000	ASY
Perkins	NT	sw-by	001000000	ASY
Perkins	NT	sy-rm	001000000	ASY
Perkins	NT	sp-mr	000111110	SY
Perkins	NT	dglb-ys	000111100	ASY
Perkins	NT	bs-gp	000111000	SY
Perkins	NT	sf-dbw	000111000	ASY
Perkins	NT	ws-pp	000110110	ASY
Perkins	NT	os-gr	000101010	SY
Perkins	NT	ms-my	000100000	ASY
Perkins	NT	so-ob	000100000	ASY
Perkins	NT	sw-ww	000100000	ASY
Perkins	NT	sg-rg	000100000	SY
Perkins	NT	sb-wb	000011111	ASY
Perkins	NT	ws-rr	000011100	ASY
Perkins	NT	sm-mo	000011011	ASY
Perkins	NT	ys-oo	000011010	SY
Perkins	NT	os-or	000011000	SY
Perkins	NT	sf-fy	000011000	SY
Perkins	NT	sw-yy	000011000	SY
Perkins	NT	ps-ff	000010000	SY
Perkins	NT	rs-pm	000010000	SY
Perkins	NT	sw-rb	000010000	ASY
Perkins	NT	sy-bw	000010000	ASY
Perkins	NT	sm-gw	000001111	ASY
Perkins	NT	sg-mw	000001100	ASY
Perkins	NT	gs-bm	000001000	SY
Perkins	NT	rs-bo	000000111	SY
Perkins	NT	sy-yb	000000110	ASY
Perkins	NT	ws-gy	000000100	ASY
Perkins	NT	ys-bko	000000100	ASY
Perkins	NT	rs-yr	000000100	ASY
Perkins	NT	os-ry	000000100	SY
